# Supplementary material for: Neutrophil glucose flux as a therapeutic target in antiphospholipid syndrome
Source: J Clin Invest. 2024 Jun 13;134(15):e169893. doi: 10.1172/JCI169893 (PMC11290966; doi:10.1172/JCI169893)
Supplement: Supporting data values [file jci-134-169893-s049.xlsx]

## Sheet: Figure 1A
	Control	APS
	463.333	545
	553	608.333
	591	501.667
	422	954
	401.5	751.5
	404.667	616.5
	453	465.5
	661.5	458.333
		1001
		758.5
		710
		1142
		728

## Sheet: Figure 1B
	Control	APS	aPL only	Thromb (aPL-)
	1.85005	2.14216	1.10354	0.997284
	0.357027	2.86703	0.908796	0.752813
	0.32457	2.1097	1.09272	0.48118
	0.248837	1.88251	1.46056	0.80326
	0.833063	0.822244	0.854701	1.04773
	0.292113	0.519312	2.19626	1.02057
	1.77432	1.50384	1.22255	1.03997
	1.27664	0.930434	0.551769	1.14862
	0.768149	0.335389	1.26582	0.842064
	0.486855	1.79595
	0.551769	1.80677
	0.800606	2.12052
	1.13599	0.346208
	0.670778	1.33074
	0.97371	1.69858
	1.4822	1.11436
	1.14681	0.724873
	1.21173	1.33074
	0.843882	0.659959
	1.72022	1.89332
	0.724873	1.13599
	1.85005	1.01699
	1.67694	0.897977
	0.904152	0.562588
	1.07101	1.82841
	0.512224	1.60121
	0.787738	1.96906
	1.09042	1.96906
	1.07489	2.15298
	1.01669	1.97988
	1.51339	0.746202
	0.96624	1.25112
	1.06325	1.3807
	0.679178	1.08132
	0.938338
	1.26452
	0.987489
	1.11707
	1.16175
	1.01877
	0.857909
	0.974084

## Sheet: Figure 1C
	Control	APS
	283.496	483.682
	284.233	298.722
	350.364	304.347
	323.307	448.946
	392.368	381.162
	329.824	510.695
	421.499	454.715
	360.165	511.943
	298.348	466.279
	309.624	442.367
	419.869	487.418
		414.177
		299.845
		286.819
		311.515
		364.498
		369.241

## Sheet: Figure 1D
	Microvasc APS	Other APS
	2.14216	1.88251
	2.86703	0.822244
	2.1097	0.519312
	1.79595	1.50384
	1.80677	0.930434
	0.346208	0.335389
	1.01699	2.12052
	1.96906	1.33074
	1.96906	1.69858
	1.97988	1.11436
		0.724873
		1.33074
		0.659959
		1.89332
		1.13599
		0.897977
		0.562588
		1.82841
		1.60121
		2.15298
		0.746202
		1.25112
		1.3807
		1.08132

## Sheet: Figure 1E
	Control	APS
	12.2671	19.4265
	8.70213	12.0871
	9.41203	30.7597
	6.0808	52.9522
	6.17952	6.24775
	9.07619	8.04837
	14.5226	8.55406
	15.3912	27.1966
	16.5865	26.1761
	17.8969	9.2533
	7.46139	9.62591
		32.7664
		13.458
		14.9097
		26.8584
		25.2054
		39.7942

## Sheet: Figure 1F
	Control	APS
	1250.87	2389.6
	730	3183.33
	986	1345
	1195.5	1265
	1624.67	1067.5
	1340	2073
	1385.5	1573.5
	1960.5	2377
		2132.67
		1795.5
		1680.5
		3703.5
		4321

## Sheet: Figure 1G
	Control	APS
	1.24505	16.8833
	1.24505	9.15022
	1.49127	18.3335
	5.40577	5.57875
	3.22452	7.97158
	0.733289	24.2554
	2.37003	20.5245
	7.8644	14.9489
	14.5098	19.5316
	6.11492	3.27847
	3.77649	13.3538
	2.41112	3.00871
	5.95193	8.58167
	3.92048	4.45589
	10.2146	3.08117
	15.6532	2.76978
	3.12017	11.2023
	4.07674	6.80091
	2.95864	4.70555
	7.64606	2.70136
	5.60381	3.64434
	7.63213	1.83781
		7.90626
		8.49589
		6.41303
		7.25713
		7.76178

## Sheet: Figure 2A
		ECAR														OCR
		Time (minutes)	PMA			Ca iono			APS IgG			Control IgG				Time (minutes)	PMA			Ca iono			APS IgG			Control IgG
		1.34784	27.7649	30.5708	29.07	32.7114	34.7542	34.3449	30.7359	27.345	30.9085	29.1571	28.9794	31.6864		1.34784	11.6417	9.55038	7.53808	19.1175	17.5295	15.2192	11.7501	11.339	14.6747	15.864	12.2157	11.2913
		8.00827	26.7435	30.0331	28.4457	32.7295	34.6055	33.8317	30.5092	30.0839	29.965	28.9396	28.6732	30.9003		8.00827	9.76147	7.02238	6.16503	13.7173	14.3994	12.147	9.22812	9.16974	12.4603	12.1531	9.55875	10.6061
		14.6794	27.4379	30.2713	29.1858	33.3517	34.6028	34.0122	30.5478	30.3426	30.3567	29.4377	29.5811	30.5946		14.6794	10.3525	5.51917	5.2249	12.4733	12.6208	10.5879	7.75871	7.89267	11.7721	8.54539	9.06746	8.48273
		21.5046	26.9371	25.7823	28.5546	32.81	34.1664	33.6598	30.2438	30.4985	30.0011	28.7205	29.5331	29.7472		21.5046	9.1561	2.88628	4.58007	10.0078	11.8251	9.87938	7.02007	6.85699	10.5127	6.84068	7.5491	9.11873
		28.208	26.9967	27.1306	28.8724	32.4865	33.7735	32.902	29.8954	30.3428	30.0647	28.747	29.7462	30.6618		28.208	9.58191	6.06608	5.00567	9.08159	11.9082	9.41432	6.88513	6.49277	11.179	7.49494	8.23352	7.7571
		34.9578	26.6213	27.2866	28.8313	31.6469	33.1066	32.2272	29.4895	29.8862	30.0705	28.1828	29.6226	30.2696		34.9578	8.25809	6.8299	3.94077	9.39367	10.0698	7.38079	7.30103	6.2594	9.72826	5.56558	8.61385	7.12563
		41.6237	25.6701	27.7355	28.4241	30.4437	32.7244	31.3141	29.3493	29.6559	29.5926	27.318	28.7925	29.6236		41.6237	7.59068	7.77877	4.37233	7.57033	10.4627	8.34053	6.17803	5.55851	10.4478	5.70211	7.25626	6.97134
		48.3489	25.1058	28.4956	27.444	30.2427	31.6378	30.4665	28.1789	28.2782	28.4744	26.3561	27.8159	28.945		48.3489	8.66176	1.21289	3.4594	6.50911	7.4738	7.54789	5.15965	5.03442	9.85385	5.83772	6.4464	6.86772
		55.1848	25.0824	25.0707	29.1824	56.2039	58.1135	58.1295	28.0886	29.5686	30.3673	25.662	26.8187	28.5313		55.1848	9.11123	2.76633	6.26293	56.0635	53.9296	55.5337	6.70504	8.62571	12.6618	7.96909	8.07942	7.87451
		61.9118	26.2784	26.4794	30.7402	45.5526	55.3979	61.138	28.7582	28.8178	30.8883	24.6235	25.8917	27.3303		61.9118	10.3327	8.15245	6.99577	34.3857	64.442	116.153	7.28433	6.46306	11.0244	7.54413	6.44662	6.58973
		68.6354	30.0846	30.983	34.6053	47.1385	55.1986	51.4652	29.6361	28.7471	31.8184	24.9826	25.3118	27.0084		68.6354	19.6514	15.6129	13.5516	50.8819	100.506	114.413	10.0721	8.77583	12.2058	8.71375	6.79772	6.59208
		75.3848	36.6529	37.1474	38.9277	44.9685	47.8695	39.1943	31.0281	30.2478	33.9411	24.29	26.0665	26.7246		75.3848	32.087	15.3632	25.0953	57.6809	83.5153	64.6791	10.8003	10.4063	15.6175	7.30668	7.2247	6.27275
		82.1042	40.6187	40.229	42.6127	40.7067	39.8298	30.6761	32.8584	30.7123	35.0642	23.7395	25.8212	25.5501		82.1042	54.0976	28.2568	42.5962	47.8631	55.9848	41.7055	15.9579	13.5096	21.7706	8.4045	6.3551	6.60702
		88.8526	43.6297	43.5813	44.7302	37.2315	32.9978	25.0316	34.2124	31.3621	35.8447	23.1635	24.9791	25.1051		88.8526	82.2712	43.78	62.4857	37.3729	39.1332	30.8171	20.5987	19.1963	27.0291	9.28143	7.13255	6.25192
		95.6066	45.7961	45.6825	46.7526	34.6378	28.9646	21.6218	36.847	33.6138	37.7026	22.5018	24.8434	24.606		95.6066	117.496	61.8003	86.4459	30.8308	29.4398	27.3006	27.0799	24.3638	33.0007	8.10095	8.00628	6.43515
		102.329	48.951	47.7093	48.0226	31.9724	26.0532	18.7095	37.786	33.5503	38.1755	22.3425	23.5865	24.1309		102.329	162.782	83.1623	113.995	23.2319	24.8491	22.7693	33.1856	28.5327	39.5101	8.83679	6.97201	7.48904
		109.052	50.8219	49.0144	48.6538	30.1612	24.5106	16.3119	38.2883	34.4017	38.4889	21.8286	23.1148	23.8921		109.052	215.684	109.69	146.528	21.5794	23.8092	22.8812	39.4762	33.7468	45.7004	8.55879	7.24514	7.45964
		115.794	53.6573	49.8516	51.0447	29.3036	22.7895	14.9069	38.5333	34.4462	38.9798	21.5161	22.0509	23.3457		115.794	278.548	141.347	180.846	19.0591	21.1889	17.9309	44.9138	37.4851	51.4161	8.51828	7.25137	6.55481
		122.565	57.0552	51.138	53.2245	27.9431	21.9859	13.9953	38.8791	34.8004	40.2883	21.0595	21.5732	22.6733		122.565	347.965	180.246	224.125	17.6001	19.3737	17.1233	49.7298	40.8647	58.5425	8.47744	7.68518	7.67917
		129.3	60.004	53.5602	54.6349	26.4524	20.542	12.815	39.0911	34.8738	40.4303	19.9652	20.3738	21.7318		129.3	406.125	223.984	276.883	16.4355	17.3932	16.1897	54.4354	43.3281	61.9933	7.8623	7.666	6.70176
		136.052	60.2586	55.5334	56.0395	26.4966	19.892	12.419	38.7094	35.2428	39.7797	19.9911	21.2581	21.6164		136.052	441.259	269.872	331.363	15.0387	16.9321	13.4518	60.0951	46.2681	66.1179	7.42195	9.61435	6.87385
		142.789	59.3041	57.7257	55.8926	25.3841	18.7895	11.9871	38.6808	35.4571	40.5421	19.3754	19.9113	20.9145		142.789	459.747	317.493	378.645	14.716	14.8671	12.344	64.2674	48.0316	70.5064	6.97767	9.4443	7.52849
		149.544	58.179	59.8818	56.1337	24.6804	18.1787	11.3368	39.6658	35.9414	40.2516	19.3142	20.9997	20.9789		149.544	466.588	355.979	410.756	13.0796	14.4126	11.5911	69.7305	49.6416	74.5569	7.28727	9.60554	6.64886
		156.286	55.994	60.9435	55.925	24.0451	17.53	10.8003	38.9243	35.485	40.8061	19.08	20.4923	20.7217		156.286	466.295	386.84	424.017	11.8025	13.3181	11.2518	74.1044	51.8811	79.298	7.20626	8.44527	6.55315
		163	54.1928	60.29	54.5524	23.4988	16.783	10.5191	39.1858	35.5475	41.3672	18.8747	20.7487	20.5831		163	456.803	407.549	431.303	12.5238	13.1669	10.6744	79.9619	54.9714	85.4691	6.18261	9.12431	7.19498
		169.742	50.7343	59.0645	52.346	22.2085	16.0854	9.50525	39.5778	35.387	41.1927	18.9253	20.5566	20.7447		169.742	440.766	415.752	426.514	10.8503	12.1033	9.33372	86.4336	54.9902	90.9929	5.72678	9.07105	7.40488
		176.498	46.7431	56.333	49.7507	21.5278	15.3511	9.70376	39.2092	35.1046	41.4036	18.8121	20.2333	20.1246		176.498	415.578	413.92	416.48	10.5735	11.4255	8.83745	95.0165	57.6386	100.41	6.62997	9.15028	7.48253
		183.255	43.5971	54.4975	46.5949	20.5252	14.5246	9.54344	39.7635	35.5638	41.8694	17.807	19.4191	19.6502		183.255	381.698	404.403	395.874	9.74599	10.2599	8.36843	102.716	58.2575	108.011	6.14656	8.46709	7.4848
		190.037	38.9412	52.0744	43.5202	19.3601	13.45	8.48512	40.1486	34.8811	42.2214	18.4232	20.5202	20.009		190.037	345.386	393.406	374.275	10.1307	12.3086	7.19376	113.738	60.919	118.621	6.12081	9.71247	8.1382
		196.762	35.9897	49.2485	40.5132	18.5618	13.0432	7.9179	39.9871	33.8275	41.7308	18.8582	19.6038	19.9892		196.762	306.654	373.243	344.638	9.16347	11.0679	7.82699	123.607	63.0458	128.24	6.2852	9.42813	8.05953
		203.507	32.0389	45.7669	37.0945	17.3748	11.8496	7.52213	40.1564	34.1843	41.8687	18.1583	19.3374	19.2893		203.507	269.376	349.235	311.689	7.82454	11.1419	6.62247	134.673	66.1089	139.606	4.87287	9.31317	8.46816
		210.219	28.9411	41.943	35.0661	16.2667	11.5541	7.34799	40.7049	34.4221	42.4301	17.6753	18.2824	18.9371		210.219	236.307	320.522	283.456	8.1549	11.33	7.31707	148.171	70.6481	150.784	6.93448	9.63495	7.46493
		216.898	26.5524	38.6376	32.6218	15.3469	10.5988	7.06976	41.249	34.017	42.732	18.0529	18.5133	19.0844		216.898	207.004	290.393	256.015	8.83122	10.7499	7.15128	159.078	74.9273	162.746	6.88391	10.4774	8.8648
		223.63	23.8447	34.9945	29.8383	14.58	9.86561	6.4988	41.8626	33.6429	42.1871	18.1032	18.5259	19.5094		223.63	182.821	261.156	231.949	7.37917	9.41324	6.08668	172.176	79.4417	174.371	6.08215	10.3911	8.99958
		230.374	22.1856	32.7168	27.5099	14.0229	9.2867	6.14805	41.1595	33.3216	42.0792	18.1428	18.6916	19.3325		230.374	161.216	234.056	211.071	7.84476	9.84305	6.03395	183.757	83.629	184.096	6.69408	9.7785	8.93356
		237.102	20.8299	30.0806	25.5441	12.5503	8.83142	6.04335	41.1141	33.5712	41.5731	18.0528	18.8355	19.3076		237.102	142.944	208.018	189.286	7.22336	8.10342	4.30007	193.284	89.0412	191.336	7.02171	8.94017	8.09344
		243.821	19.3934	27.7468	24.2242	11.6023	7.47722	5.33889	41.2471	33.7357	41.377	17.6753	18.3868	19.1		243.821	126.939	186.377	171.681	7.78068	8.50938	5.90731	206.043	95.3941	198.194	7.23534	9.63764	8.3227
		250.524	18.5341	26.2542	22.6757	10.723	7.31339	5.13346	40.9674	34.0569	41.1112	17.5526	17.3736	18.7166		250.524	115.181	169.191	156.296	6.01903	8.38909	5.10668	215.799	102.141	204.513	8.26196	10.6465	10.1211
		257.284	17.7577	24.1446	21.3511	10.0855	6.53393	5.11175	40.0074	33.4111	40.0046	17.553	18.4591	19.2035		257.284	102.063	149.452	140.151	5.64462	7.78403	4.7247	223.781	107.311	205.581	8.63713	9.54835	8.68489
		263.987	16.075	22.4378	20.1981	8.85308	6.38638	4.59975	39.9002	33.9107	39.4012	17.6196	18.6192	19.236		263.987	93.1513	134.406	127.824	5.86318	7.55379	4.37066	230.332	111.895	206.535	8.80928	9.51165	8.34421
		270.716	15.1447	20.6553	18.4447	8.42192	5.81415	4.75283	39.2158	33.8714	37.9205	16.8786	18.1894	18.5032		270.716	83.5505	120.308	116.989	6.18293	8.31987	6.00633	235.224	120.786	206.844	9.55582	9.8433	9.94077
		277.443	14.4947	19.6146	17.7388	7.99585	4.97884	3.97299	38.2688	33.9928	36.7221	16.9279	18.5072	19.1279		277.443	76.6175	109.503	107.059	5.0049	6.95864	4.93548	237.981	127.364	204.663	10.0656	10.8195	9.006
		284.189	13.422	18.4018	16.2369	7.02411	4.98665	3.94337	37.3542	33.398	35.499	17.0825	18.0331	18.7664		284.189	68.7425	97.8476	97.7064	4.52324	7.27529	3.50124	236.168	132.988	201.014	9.9694	10.547	9.34656

## Sheet: Figure 2B
	Control IgG, no inh	Control IgG, 2-DG	Control IgG, G6PDi-1	Control IgG, DPI
	1.14456	1.24413	0.917028	0.81381
	0.712251	0.608191	1.23587	1.08135
	1.13934	1.4162	1.25917	0.642162
	1.00949	1.93236	1.12493	1.07654
	1.23305	1.37978	0.901829	0.525546
	APS IgG, no inh	APS IgG, 2-DG	APS IgG, G6PDi-1	APS IgG, DPI
	2.11056	1.60124	0.69938	0.933627
	2.34972	1.44444	0.938612	1.13875
	2.31514	1.18492	1.37767	1.2472
	2.70974	1.69308	1.27056	1.29204
	1.72503	0.713564	1.03427	1.05115
	PMA, no inh	PMA, 2-DG	PMA, G6PDi-1	PMA, DPI
	3.56067	2.80531	1.63257	1.97584
	3.36063	1.81624	2.01328	1.51247
	3.68199	1.65546	2.34496	1.43135
	5.30036	2.7895	2.35916	1.72972
	5.2668	3.34772	1.70871	1.67472
	Ca iono, no inh	Ca iono, 2-DG	Ca iono, G6PDi-1	Ca iono, DPI
	3.22651	4.77853	2.86876	5.58096
	3.69373	6.27707	3.25254	5.05149
	2.95887	2.2183	3.48857	2.56689
	6.12519	10.7118	8.39521	2.02489
	5.25524	7.1307	3.42524	1.65819

## Sheet: Figure 2C
	Control IgG, no inh	Control IgG, 2-DG	Control IgG, G6PDi-1	Control IgG, DPI
	8.23106	5.66795	2.74375	1.45511
	3.46222	0.665089	3.68192	1.23255
	3.90123	3.07022	3.32172	3.9757
	APS IgG, no inh	APS IgG, 2-DG	APS IgG, G6PDi-1	APS IgG,DPI
	12.0306	6.08846	8.80633	3.85054
	15.2784	1.64846	9.11476	3.464
	14.2437	2.4989	7.19685	4.69847
	PMA, no inh	PMA, 2-DG	PMA, G6PDi-1	PMA, DPI
	31.4192	7.87062	12.1759	4.62586
	29.5542	1.42993	17.8529	4.62586
	22.1315	2.10071	16.1928	5.62935
	Ca iono, no inh	Ca iono, 2-DG	Ca iono, G6PDi-1	Ca iono, DPI
	9.13215	6.76929	4.18387	3.52209
	4.88264	2.67553	4.37726	3.47728
	3.50304	2.29115	3.55652	3.32013

[truncated: 29 more sheets: Figure 3A, Figure 3B, Figure 5B, Figure 5C, Figure 5D, Figure 5E, Figure 5F, Figure 6B, Figure 6C, Figure 6D, Figure 6E, Figure 7B, Figure 7D, Figure 7F, Supplemental Figure 1A, Supplemental Figure 1B, Supplemental Figure 1C, Supplemental Figure 1D, Supplemental Figure 1E, Supplemental Figure 2A …]
